# Supplementary material for: ﻿Spiradiclisyanii (Rubiaceae), a new species from Guangxi, China
Source: PhytoKeys. 2024 Oct 15;247:173–81. doi: 10.3897/phytokeys.247.123867 (PMC11496824; doi:10.3897/phytokeys.247.123867)
Supplement: XML Treatment for Spiradiclis yanii [file phytokeys.247.123867-treatment1.xml]

<!DOCTYPE tp:taxon-treatment
  PUBLIC "-//TaxonX//DTD Taxonomic Treatment Publishing DTD v0 20100105//EN" "tax-treatment-NSO.dtd">
<tp:taxon-treatment xmlns:tp="http://www.plazi.org/taxpub"><tp:treatment-meta><kwd-group><label>Taxon classification</label><kwd>
                <named-content content-type="kingdom">Plantae</named-content>
              </kwd><kwd>
                <named-content content-type="order">Gentianales</named-content>
              </kwd><kwd>
                <named-content content-type="family">Rubiaceae</named-content>
              </kwd></kwd-group><mixed-citation publication-type="journal"><person-group><name><surname>Nong</surname><given-names>You</given-names></name><name><surname>Lei</surname><given-names>Li-Qun</given-names></name><name><surname>Wei</surname><given-names>Gui-Yuan</given-names></name><name><surname>Qu</surname><given-names>Xin-Cheng</given-names></name><name><surname>Zhao</surname><given-names>Zi-Yi</given-names></name><name><surname>Feng</surname><given-names>Bin</given-names></name><name><surname>Xu</surname><given-names>Chuan-Gui</given-names></name><name><surname>Wu</surname><given-names>Lei</given-names></name></person-group><article-title>﻿<italic><tp:taxon-name><tp:taxon-name-part taxon-name-part-type="genus" reg="Spiradiclis">Spiradiclis</tp:taxon-name-part><tp:taxon-name-part taxon-name-part-type="species" reg="yanii">yanii</tp:taxon-name-part></tp:taxon-name></italic> (<tp:taxon-name><tp:taxon-name-part taxon-name-part-type="family">Rubiaceae</tp:taxon-name-part></tp:taxon-name>), a new species from Guangxi, China</article-title><source>PhytoKeys</source><day>15</day><month>10</month><year>2024</year><volume>247</volume><fpage>173</fpage><lpage>181</lpage><pub-id pub-id-type="doi">10.3897/phytokeys.247.123867</pub-id></mixed-citation></tp:treatment-meta><tp:nomenclature><label>﻿</label><tp:taxon-name>
              <object-id xmlns:xlink="http://www.w3.org/1999/xlink" content-type="arpha" xlink:type="simple">139436FE-A4D7-5977-9BD1-BC4C34ED4190</object-id>
              <tp:taxon-name-part taxon-name-part-type="genus" reg="Spiradiclis">Spiradiclis</tp:taxon-name-part>
              <tp:taxon-name-part taxon-name-part-type="species" reg="yanii">yanii</tp:taxon-name-part>
              <object-id xmlns:xlink="http://www.w3.org/1999/xlink" content-type="ipni" xlink:type="simple">urn:lsid:ipni.org:names:77350291-1</object-id>
            </tp:taxon-name><tp:taxon-authority>Y.Nong &amp; L.Wu</tp:taxon-authority><tp:taxon-status xmlns:xlink="http://www.w3.org/1999/xlink" xlink:type="simple">sp. nov.</tp:taxon-status><xref ref-type="fig" rid="F1">Figs 1</xref><xref ref-type="fig" rid="F2">, 2</xref><xref ref-type="fig" rid="F3">, 3</xref><xref ref-type="fig" rid="F4">, 4 Chinese name: yán shì luó xù cǎo (严氏螺序草)</xref></tp:nomenclature><tp:treatment-sec sec-type="diagnosis" id="SECID0ETKAC"><title>Diagnosis.</title><p><italic><tp:taxon-name><tp:taxon-name-part taxon-name-part-type="genus" reg="Spiradiclis">Spiradiclis</tp:taxon-name-part><tp:taxon-name-part taxon-name-part-type="species" reg="yanii">yanii</tp:taxon-name-part></tp:taxon-name></italic> is most similar to <italic><tp:taxon-name><tp:taxon-name-part taxon-name-part-type="genus" reg="Spiradiclis">S.</tp:taxon-name-part><tp:taxon-name-part taxon-name-part-type="species" reg="tomentosa">tomentosa</tp:taxon-name-part></tp:taxon-name></italic>, but is different in being densely villous without knots (vs. densely grey-viscid multicellular tomentose); leaves narrow elliptic or oblanceolate (vs. oblanceolate, obovate or rarely elliptic); apex acute or shortly acuminate (vs. apex cuspidate to rounded); mid-vein flat adaxially and convex abaxially (vs. mid-rib and lateral veins nearly flat on both sides); stipules 2–4, linear or linear lanceolate, 4–8 mm, densely villous (vs. stipules persistent, triangular, 8–22 mm, tomentose); corolla tube 3 mm, sparsely pubescent inside (vs. tube 6–8 mm, glabrous inside); lobes 3–5 (vs. lobes 5); stamens arising at the base of the tube (vs. located at the throat of the corolla); stigma 2-lobed, lobes ovoid, slightly swollen, 0.2 mm (vs. stigma deeply bifid with linear lobes, 1–1.5 mm). At first glance, it also looks similar to <italic><tp:taxon-name><tp:taxon-name-part taxon-name-part-type="genus" reg="Spiradiclis">S.</tp:taxon-name-part><tp:taxon-name-part taxon-name-part-type="species" reg="villosa">villosa</tp:taxon-name-part></tp:taxon-name></italic> X. X. Chen &amp; W. L. Sha, but differs by its leaves narrow elliptic or oblanceolate, 5–10 × 2–2.5 cm, densely villous adaxially and abaxially (vs. leaves oblong-elliptic or obovate-elliptic, 10–25 × 3–8 cm, adaxially dark brown pubescent, abaxially densely brown villous), petiole 0.5–1 cm (vs. petiole 3.5–7 cm), stipules 2–4, linear or linear lanceolate, 4–8 mm, densely villous (vs. stipules 2-lobed, densely dark brown villous, lobes laciniate, 15–30 mm). More detailed morphological differences amongst the three species are shown in Table <xref ref-type="table" rid="T1">1</xref>.</p><fig id="F1" position="float" orientation="portrait"><object-id xmlns:xlink="http://www.w3.org/1999/xlink" content-type="doi" xlink:type="simple">10.3897/phytokeys.247.123867.figure1</object-id><object-id xmlns:xlink="http://www.w3.org/1999/xlink" content-type="arpha" xlink:type="simple">E686D3D7-664C-5A92-9C5E-0FA16F17C52B</object-id><label>Figure 1.</label><caption><p>Habitat of <italic><tp:taxon-name><tp:taxon-name-part taxon-name-part-type="genus" reg="Spiradiclis">Spiradiclis</tp:taxon-name-part><tp:taxon-name-part taxon-name-part-type="species" reg="yanii">yanii</tp:taxon-name-part></tp:taxon-name></italic> Y.Nong &amp; L.Wu on cliffs at the bottom of the sinkhole. Photographed by YN.</p></caption><graphic xmlns:xlink="http://www.w3.org/1999/xlink" xlink:href="phytokeys-247-173_article-123867__-g001.jpg" position="float" orientation="portrait" xlink:type="simple" id="oo_1154331.jpg"><uri content-type="original_file" xlink:type="simple">https://binary.pensoft.net/fig/1154331</uri></graphic></fig><table-wrap id="T1" position="float" orientation="portrait"><label>Table 1.</label><caption><p>Main morphological differences amongst <italic><tp:taxon-name><tp:taxon-name-part taxon-name-part-type="genus" reg="Spiradiclis">Spiradiclis</tp:taxon-name-part><tp:taxon-name-part taxon-name-part-type="species" reg="yanii">yanii</tp:taxon-name-part></tp:taxon-name></italic>, <italic><tp:taxon-name><tp:taxon-name-part taxon-name-part-type="genus" reg="Spiradiclis">S.</tp:taxon-name-part><tp:taxon-name-part taxon-name-part-type="species" reg="tomentosa">tomentosa</tp:taxon-name-part></tp:taxon-name></italic> and <italic><tp:taxon-name><tp:taxon-name-part taxon-name-part-type="genus" reg="Spiradiclis">S.</tp:taxon-name-part><tp:taxon-name-part taxon-name-part-type="species" reg="villosa">villosa</tp:taxon-name-part></tp:taxon-name></italic>.</p></caption><table id="TID0EBDAG" rules="all"><tbody><tr><th rowspan="1" colspan="1">Morphological traits</th><th rowspan="1" colspan="1">
                      <italic>
                        <tp:taxon-name><tp:taxon-name-part taxon-name-part-type="genus" reg="Spiradiclis">S.</tp:taxon-name-part><tp:taxon-name-part taxon-name-part-type="species" reg="yanii">yanii</tp:taxon-name-part></tp:taxon-name>
                      </italic>
                    </th><th rowspan="1" colspan="1">
                      <italic>
                        <tp:taxon-name><tp:taxon-name-part taxon-name-part-type="genus" reg="Spiradiclis">S.</tp:taxon-name-part><tp:taxon-name-part taxon-name-part-type="species" reg="tomentosa">tomentosa</tp:taxon-name-part></tp:taxon-name>
                      </italic>
                    </th><th rowspan="1" colspan="1">
                      <italic>
                        <tp:taxon-name><tp:taxon-name-part taxon-name-part-type="genus" reg="Spiradiclis">S.</tp:taxon-name-part><tp:taxon-name-part taxon-name-part-type="species" reg="villosa">villosa</tp:taxon-name-part></tp:taxon-name>
                      </italic>
                    </th></tr><tr><td rowspan="1" colspan="1">Plant height</td><td rowspan="1" colspan="1">5–25 cm</td><td rowspan="1" colspan="1">3–23 cm</td><td rowspan="1" colspan="1">30–50 cm</td></tr><tr><td rowspan="1" colspan="1">Stems</td><td rowspan="1" colspan="1">densely multicellular villous</td><td rowspan="1" colspan="1">densely grey-viscid multicellular tomentose</td><td rowspan="1" colspan="1">densely dark brown villous</td></tr><tr><td rowspan="1" colspan="1">Leaves</td><td rowspan="1" colspan="1">elliptic or oblanceolate, 5–10 × 2–3 cm</td><td rowspan="1" colspan="1">oblanceolate, obovate or rarely elliptic, 3.5–14 × 1.5–5 cm</td><td rowspan="1" colspan="1">oblong-elliptic or obovate-elliptic, 10–25 × 3–8 cm</td></tr><tr><td rowspan="1" colspan="1">Pedicel</td><td rowspan="1" colspan="1">0.5–1 cm</td><td rowspan="1" colspan="1">0.5–4.5 cm</td><td rowspan="1" colspan="1">3.5–7 cm</td></tr><tr><td rowspan="1" colspan="1">Stipules</td><td rowspan="1" colspan="1">2–4, linear or linear lanceolate, 4–8 mm, densely villous</td><td rowspan="1" colspan="1">persistent, triangular, 8–22 mm, tomentose</td><td rowspan="1" colspan="1">2-lobed, lobes laciniate, 15–30 mm. densely dark brown villous</td></tr><tr><td rowspan="1" colspan="1">Corolla tube</td><td rowspan="1" colspan="1">3 mm, sparsely pubescent inside</td><td rowspan="1" colspan="1">6–8 mm, glabrous inside</td><td rowspan="1" colspan="1">Inflorescences and flowers not seen</td></tr><tr><td rowspan="1" colspan="1">Stamens</td><td rowspan="1" colspan="1">arising at the base of the tube, not protruding</td><td rowspan="1" colspan="1">arising at the throat of the corolla, slightly protruding</td><td rowspan="1" colspan="1">–</td></tr><tr><td rowspan="1" colspan="1">Style and stigma</td><td rowspan="1" colspan="1">style 2–3 mm, lobes ovoid, slightly swollen, 0.2 mm</td><td rowspan="1" colspan="1">style 6–7 mm, stigma is deeply bifurcated, lobes linear, 1–1.5 mm</td><td rowspan="1" colspan="1">–</td></tr><tr><td rowspan="1" colspan="1">Capsule</td><td rowspan="1" colspan="1">obovate, ca. 1 mm</td><td rowspan="1" colspan="1">subglobose, ca. 2 mm</td><td rowspan="1" colspan="1">ovoid, ca. 2 mm</td></tr></tbody></table></table-wrap></tp:treatment-sec><tp:treatment-sec sec-type="Holotype" id="SECID0ELDAE"><title>Holotype.</title><p>China • Guangxi: Longan, <named-content xmlns:xlink="http://www.w3.org/1999/xlink" content-type="dwc:verbatimCoordinates" xlink:type="simple"><named-content content-type="geo-json" specific-use="{&#34;type&#34;:&#34;Point&#34;,&#34;coordinates&#34;:[107.372222,23.050833]}" id="NCID0EUDAE" xlink:type="simple">23°03'03"N, 107°22'20"E</named-content></named-content>, alt. 327 m, on the cliff at the bottom of a sinkhole, 7 March 2024, <italic>Y Nong NY2024030701</italic> (GXMI) (holotype: GXMI!; isotypes: IBK!).</p></tp:treatment-sec><tp:treatment-sec sec-type="description" id="SECID0E2DAE"><title>Description.</title><p>Perennial herbs, erect, 5–25 cm tall, stems cylindrical, 1–2 branches, densely multicellular villous when young, but grabrous when old;Leaves opposite, leaf blade drying membranous, narrow elliptic or oblanceolate, 5–10 × 2–2.5 cm, densely multicellular villous adaxially and abaxially, base cuneate or acute, apex acuminate or shortly acuminate,petiole 0.5–1 cm, densely villous;Mid-vein flat adaxially and convex abaxially,secondary veins 9–14 pairs; Stipules 2–4, linear or linear lanceolate, 4–8 mm, densely villous. Inflorescence terminal, paniculiform, peduncles 6–15 cm,densely villous,pedicels 3–6 mm,bracts linear, 3–7 mm; Hypanthium portion turbinate, 4 mm, calyx lobes 5, linear or narrow lanceolate, 1.5–2 mm; Flower homomorphism,corolla white, lobes 3–5, ovate, 2–3 mm, outside sparsely pubescent, glabrous inside, tube 3 mm, sparsely pubescent inside; Stamens 5, arising at the base of the tube, not protruding, glabrous, filaments 2 mm, anthers oblong, 0.5 mm; top of the ovary 4-lobed, sparsely pubescent; Ovary 2-loculed, with many ovules, style 2–3 mm, glabrous, stigma 2-lobed, lobes ovoid, slightly swollen, 0.2 mm; Capsule obovate, ca. 1 mm in diam., valves 4, persistent calyx lobes 2–4 mm; Seeds numerous, small and angular.</p><fig id="F2" position="float" orientation="portrait"><object-id xmlns:xlink="http://www.w3.org/1999/xlink" content-type="doi" xlink:type="simple">10.3897/phytokeys.247.123867.figure2</object-id><object-id xmlns:xlink="http://www.w3.org/1999/xlink" content-type="arpha" xlink:type="simple">CB7442DB-93E5-55EA-BAEB-09DC19891898</object-id><label>Figure 2.</label><caption><p>Line drawing of <italic><tp:taxon-name><tp:taxon-name-part taxon-name-part-type="genus" reg="Spiradiclis">Spiradiclis</tp:taxon-name-part><tp:taxon-name-part taxon-name-part-type="species" reg="yanii">yanii</tp:taxon-name-part></tp:taxon-name></italic> Y.Nong &amp; L.Wu <bold>A</bold> flowering branch <bold>B</bold> flower <bold>C</bold> ovary and stigma <bold>D</bold> filaments of stamens and perianth <bold>E</bold> capsule <bold>F</bold> seeds <bold>G</bold> stipules (Drawn by Xin-cheng Qu).</p></caption><graphic xmlns:xlink="http://www.w3.org/1999/xlink" xlink:href="phytokeys-247-173_article-123867__-g002.jpg" position="float" orientation="portrait" xlink:type="simple" id="oo_1154332.jpg"><uri content-type="original_file" xlink:type="simple">https://binary.pensoft.net/fig/1154332</uri></graphic></fig><fig id="F3" position="float" orientation="portrait"><object-id xmlns:xlink="http://www.w3.org/1999/xlink" content-type="doi" xlink:type="simple">10.3897/phytokeys.247.123867.figure3</object-id><object-id xmlns:xlink="http://www.w3.org/1999/xlink" content-type="arpha" xlink:type="simple">B9A08F05-6BD0-54DE-A659-2DFE503FECB4</object-id><label>Figure 3.</label><caption><p><italic><tp:taxon-name><tp:taxon-name-part taxon-name-part-type="genus" reg="Spiradiclis">Spiradiclis</tp:taxon-name-part><tp:taxon-name-part taxon-name-part-type="species" reg="yanii">yanii</tp:taxon-name-part></tp:taxon-name></italic> Y.Nong &amp; L.Wu <bold>A, B</bold> plant (flowering and fruiting) <bold>C</bold> inflorescence (lateral view) <bold>D</bold> inflorescence (front view, corolla lobes 3–5) <bold>E</bold> flower (front view) <bold>F</bold> stamens, ovary and stigma <bold>G</bold> infructescence (lateral view) <bold>H</bold> calyx and bracts <bold>I</bold> capsule <bold>J</bold> seeds <bold>K</bold> leaf (adaxially view) <bold>L</bold> leaf (abaxially view) <bold>M, N</bold> stipules (Photographed by Ke-Jian Yan &amp; You Nong, edited by You Nong).</p></caption><graphic xmlns:xlink="http://www.w3.org/1999/xlink" xlink:href="phytokeys-247-173_article-123867__-g003.jpg" position="float" orientation="portrait" xlink:type="simple" id="oo_1154333.jpg"><uri content-type="original_file" xlink:type="simple">https://binary.pensoft.net/fig/1154333</uri></graphic></fig></tp:treatment-sec><tp:treatment-sec sec-type="phenology" id="SECID0EWGAE"><title>Phenology.</title><p>Flowering and fruiting in February to March.</p></tp:treatment-sec><tp:treatment-sec sec-type="etymology" id="SECID0E2GAE"><title>Etymology.</title><p>The new species is named after Mr. Ke-Jian Yan, who worked in Guangxi Institute of Chinese Medicine &amp; Pharmaceutical Science and made many contributions to GXMI, especially in <tp:taxon-name><tp:taxon-name-part taxon-name-part-type="family">Rubiaceae</tp:taxon-name-part></tp:taxon-name> and <tp:taxon-name><tp:taxon-name-part taxon-name-part-type="family">Lamiaceae</tp:taxon-name-part></tp:taxon-name>.</p><fig id="F4" position="float" orientation="portrait"><object-id xmlns:xlink="http://www.w3.org/1999/xlink" content-type="doi" xlink:type="simple">10.3897/phytokeys.247.123867.figure4</object-id><object-id xmlns:xlink="http://www.w3.org/1999/xlink" content-type="arpha" xlink:type="simple">2BCBA1B7-6F5D-5309-B90C-E9C36A742DEC</object-id><label>Figure 4.</label><caption><p>Digital images of type specimens <bold>A</bold><italic><tp:taxon-name><tp:taxon-name-part taxon-name-part-type="genus" reg="Spiradiclis">Spiradiclis</tp:taxon-name-part><tp:taxon-name-part taxon-name-part-type="species" reg="yanii">yanii</tp:taxon-name-part></tp:taxon-name></italic><bold>B</bold><italic><tp:taxon-name><tp:taxon-name-part taxon-name-part-type="genus" reg="Spiradiclis">S.</tp:taxon-name-part><tp:taxon-name-part taxon-name-part-type="species" reg="tomentosa">tomentosa</tp:taxon-name-part></tp:taxon-name></italic><bold>C</bold><italic><tp:taxon-name><tp:taxon-name-part taxon-name-part-type="genus" reg="Spiradiclis">S.</tp:taxon-name-part><tp:taxon-name-part taxon-name-part-type="species" reg="villosa">villosa</tp:taxon-name-part></tp:taxon-name></italic>.</p></caption><graphic xmlns:xlink="http://www.w3.org/1999/xlink" xlink:href="phytokeys-247-173_article-123867__-g004.jpg" position="float" orientation="portrait" xlink:type="simple" id="oo_1154334.jpg"><uri content-type="original_file" xlink:type="simple">https://binary.pensoft.net/fig/1154334</uri></graphic></fig></tp:treatment-sec><tp:treatment-sec sec-type="distribution" id="SECID0E6IAE"><title>Distribution and habit.</title><p>Known only from the southeast of Guangxi, China. It has been mainly found on cliffs at the bottom of a sinkhole at elevations of 320 m.</p></tp:treatment-sec><tp:treatment-sec sec-type="IUCN red list category" id="SECID0EEJAE"><title>IUCN red list category.</title><p>Data available for the new species are still insufficient to assess its conservation status. According to the IUCN Criteria (<xref ref-type="bibr" rid="B5">IUCN 2022</xref>), it is considered Data Deficient (DD) until more information becomes available. Although <italic><tp:taxon-name><tp:taxon-name-part taxon-name-part-type="genus" reg="Spiradiclis">S.</tp:taxon-name-part><tp:taxon-name-part taxon-name-part-type="species" reg="yanii">yanii</tp:taxon-name-part></tp:taxon-name></italic> currently has relatively good growth, further collection and monitoring are necessary to allow more conclusive estimations about the rarity and vulnerability of the species. Therefore, special attention should be given to the conservation of the new species of <italic><tp:taxon-name><tp:taxon-name-part taxon-name-part-type="genus" reg="Spiradiclis">Spiradiclis</tp:taxon-name-part></tp:taxon-name></italic>.</p></tp:treatment-sec><tp:treatment-sec sec-type="Additional specimen" id="SECID0EAKAE"><title>Additional specimen.</title><p>Longan • Southeast Guangxi: limestone hills, 7 November 2011, <italic>J.C. Yang&amp;Y.B. Liao TK028</italic> (IBK!); Longan, 14 March 2024 <italic>Y Nong NY2024031401</italic> (GXMI!).</p><fig id="F5" position="float" orientation="portrait"><object-id xmlns:xlink="http://www.w3.org/1999/xlink" content-type="doi" xlink:type="simple">10.3897/phytokeys.247.123867.figure5</object-id><object-id xmlns:xlink="http://www.w3.org/1999/xlink" content-type="arpha" xlink:type="simple">5423A1CC-EFE8-55B9-B8A4-FFDA44A2AA11</object-id><label>Figure 5.</label><caption><p>The distribution of <italic><tp:taxon-name><tp:taxon-name-part taxon-name-part-type="genus" reg="Spiradiclis">Spiradiclis</tp:taxon-name-part><tp:taxon-name-part taxon-name-part-type="species" reg="yanii">yanii</tp:taxon-name-part></tp:taxon-name></italic> (red circle) in Guangxi, China.</p></caption><graphic xmlns:xlink="http://www.w3.org/1999/xlink" xlink:href="phytokeys-247-173_article-123867__-g005.jpg" position="float" orientation="portrait" xlink:type="simple" id="oo_1154335.jpg"><uri content-type="original_file" xlink:type="simple">https://binary.pensoft.net/fig/1154335</uri></graphic></fig></tp:treatment-sec><ref-list><ref id="B5"><mixed-citation xmlns:xlink="http://www.w3.org/1999/xlink" xlink:type="simple">IUCN (<year>2022</year>) Guidelines for using the IUCN Red List Categories and Criteria, version 14. Prepared by the Standards and Petitions Committee. <ext-link xlink:href="https://www.iucnredlist.org/resources/redlistguidelines" ext-link-type="uri" xlink:type="simple">https://www.iucnredlist.org/resources/redlistguidelines</ext-link> [Accessed 25 March 2024]</mixed-citation></ref></ref-list></tp:taxon-treatment>
